# Supplementary material for: Phagocytic Function Analyses of GABBR-Related Microglia in Immature Developing Epileptic Brain Based on 10× Single-Nucleus RNA Sequencing Technology
Source: Biomedicines. 2025 Jan 22;13(2):269. doi: 10.3390/biomedicines13020269 (PMC11853619; doi:10.3390/biomedicines13020269)
Supplement: Supplementary file 1 [file biomedicines-13-00269-s001.zip]

Archive with 1 entries (1 files):
- biomedicines-3437267-supplementary.pdf
